# Supplementary material for: New Insights into the Behavior of NHC-Gold Complexes in Cancer Cells
Source: Pharmaceutics. 2023 Jan 31;15(2):466. doi: 10.3390/pharmaceutics15020466 (PMC9963827; doi:10.3390/pharmaceutics15020466)
Supplement: Supplementary file 1 [file pharmaceutics-15-00466-s001.zip]

Archive with 1 entries (1 files):
- pharmaceutics-2089391-supplementary.pdf
